# Supplementary material for: Simultaneous Biological Pretreatment and Saccharification of Rice Straw by Ligninolytic Enzymes from Panus neostrigosus I9 and Commercial Cellulase
Source: J Fungi (Basel). 2021 Oct 12;7(10):853. doi: 10.3390/jof7100853 (PMC8537424; doi:10.3390/jof7100853)
Supplement: Supplementary file 1 [file jof-07-00853-s001.zip]

Archive with 1 entries (1 files):
- jof-1394578-supplementary.pdf
